# Supplementary material for: Recruitment of Corticotropin-Releasing Hormone (CRH) Neurons in Categorically Distinct Stress Reactions in the Mouse Brain
Source: Int J Mol Sci. 2023 Jul 21;24(14):11736. doi: 10.3390/ijms241411736 (PMC10380650; doi:10.3390/ijms241411736)
Supplement: Supplementary file 1 [file ijms-24-11736-s001.zip]

Archive with 1 entries (1 files):
- ijms-2513829-supplementary.pdf
